# Supplementary material for: Computational Analysis of Excavatolide B–Human STING Interactions Implicates a Cys148–Adjacent Corridor with Within-Cavity Sub-Pose Diversity
Source: Int J Mol Sci. 2026 Feb 27;27(5):2243. doi: 10.3390/ijms27052243 (PMC12984402; doi:10.3390/ijms27052243)
Supplement: Supplementary file 1 [file ijms-27-02243-s001.zip]

Archive with 1 entries (1 files):
- ijms-4146221-supplementary.pdf
